# Supplementary material for: Identification of Valid Reference Genes for the Normalization of RT-qPCR Expression Studies in Human Breast Cancer Cell Lines Treated with and without Transient Transfection
Source: PLoS One. 2015 Jan 24;10(1):e0117058. doi: 10.1371/journal.pone.0117058 (PMC4305315; doi:10.1371/journal.pone.0117058)
Supplement: S2 Table — Cells were not treated (Parental), or were transiently transfected with X-tremeGENE HP DNA transfection reagent (+HP) or with Lipofectamine 2000 transfection reagent (+Lipofectamine). (XLS) [file pone.0117058.s003.xls]

## Sheet: All cell lines
Table S1.Ranking reference genes based on the all five algorithms. Cells were not treated (Parental), or were transiently transfected with X-tremeGENE HP DNA transfection reagent (+HP) or with Lipofectamine 2000 transfection reagent (+Lipofectamine).
Parental
RefFinder				Delta Ct				BestKeeper				NormFinder				geNorm
Gene	Geomean of	Ranking		Gene	Average	Ranking		Gene	Average	Ranking		Gene	Stability	Ranking		Gene	Stability	Ranking
	ranking values				of STDEV				of STDEV				value				value
18S rRNA	1.41	1		ACTB	0.53	1		18S rRNA	0.1	1		ACTB	0.056	1		18S rRNA	0.267	1
ACTB	1.73	2		18S rRNA	0.59	2		PUM1	0.22	2		18S rRNA	0.301	2		PUM1	0.267	1
PUM1	2.51	3		YWHAZ	0.61	3		ACTB	0.23	3		YWHAZ	0.312	3		ACTB	0.336	3
GAPDH	4.47	4		PUM1	0.61	4		RPS13	0.24	4		GAPDH	0.347	4		GAPDH	0.368	4
YWHAZ	4.88	5		GAPDH	0.62	5		GAPDH	0.28	5		PUM1	0.35	5		RPS13	0.391	5
RPS13	5.6	6		HSPCB	0.63	6		SDHA	0.45	6		HSPCB	0.36	6		HSPCB	0.45	6
HSPCB	6.24	7		RPS13	0.69	7		HSPCB	0.48	7		RPS13	0.483	7		YWHAZ	0.478	7
TBP	8	8		TBP	0.71	8		TBP	0.48	8		TBP	0.501	8		TBP	0.509	8
SDHA	8.13	9		SDHA	0.76	9		YWHAZ	0.5	9		SDHA	0.567	9		SDHA	0.544	9
HMBS	10.24	10		HMBS	0.79	10		PPIA	0.54	10		HMBS	0.618	10		HMBS	0.582	10
PPIA	10.74	11		PPIA	0.88	11		HMBS	0.59	11		PPIA	0.739	11		PPIA	0.622	11
B2M	12	12		B2M	0.95	12		B2M	0.61	12		B2M	0.83	12		B2M	0.673	12
HPRT1	13	13		HPRT1	0.98	13		HPRT1	0.79	13		HPRT1	0.863	13		HPRT1	0.719	13
+HP
RefFinder				Delta Ct				BestKeeper				NormFinder				geNorm
Gene	Geomean of	Ranking		Gene	Average	Ranking		Gene	Average	Ranking		Gene	Stability	Ranking		Gene	Stability	Ranking
	ranking values				of STDEV				of STDEV				value				value
18S rRNA	1.41	1		ACTB	0.51	1		18S rRNA	0.15	1		ACTB	0.086	1		18S rRNA | PUM1	0.27	1
18S rRNA	1.41	1		ACTB	0.51	1		18S rRNA	0.15	1		ACTB	0.086	1		18S rRNA | PUM1	0.27	1		6
ACTB	1.68	2		18S rRNA	0.57	2		ACTB	0.24	2		18S rRNA	0.282	2		PUM1	0.27	1
PUM1	2.45	3		PUM1	0.59	3		PUM1	0.25	3		YWHAZ	0.324	3		RPS13	0.325	3
YWHAZ	4.56	4		YWHAZ	0.59	4		GAPDH	0.28	4		PUM1	0.339	4		ACTB	0.36	4
GAPDH	5.18	5		HSPCB	0.6	5		RPS13	0.28	5		HSPCB	0.341	5		GAPDH	0.385	5
RPS13	5.21	6		GAPDH	0.61	6		YWHAZ	0.49	6		GAPDH	0.345	6		YWHAZ	0.443	6
HSPCB	6.12	7		RPS13	0.66	7		TBP	0.5	7		RPS13	0.463	7		HSPCB	0.468	7
TBP	7.74	8		TBP	0.68	8		HSPCB	0.51	8		TBP	0.485	8		TBP	0.497	8
HMBS	9.24	9		HMBS	0.71	9		SDHA	0.51	9		HMBS	0.53	9		HMBS	0.527	9
SDHA	9.74	10		SDHA	0.75	10		HMBS	0.53	10		SDHA	0.57	10		SDHA	0.557	10
B2M	11.49	11		B2M	0.89	11		PPIA	0.55	11		B2M	0.755	11		PPIA	0.605	11
PPIA	11.49	12		PPIA	0.89	12		B2M	0.62	12		PPIA	0.767	12		B2M	0.648	12
HPRT1	13	13		HPRT1	0.92	13		HPRT1	0.72	13		HPRT1	0.806	13		HPRT1	0.69	13
+Lipofectamine
RefFinder				Delta Ct				BestKeeper				NormFinder				geNorm
Gene	Geomean of	Ranking		Gene	Average	Ranking		Gene	Average	Ranking		Gene	Stability	Ranking		Gene	Stability	Ranking
	ranking values				of STDEV				of STDEV				value				value
ACTB	1.19	1		ACTB	0.55	1		18S rRNA	0.21	1		ACTB	0.111			18S rRNA	0.312	1
18S rRNA	1.41	2		18S rRNA	0.59	2		ACTB	0.22	2		18S rRNA	0.275			ACTB	0.312	1
PUM1	3.46	3		YWHAZ	0.62	3		PUM1	0.24	3		YWHAZ	0.308			PUM1	0.335	3
YWHAZ	4.24	4		PUM1	0.63	4		GAPDH	0.28	4		PUM1	0.359			GAPDH	0.383	4
GAPDH	4.9	5		HSPCB	0.64	5		RPS13	0.36	5		HSPCB	0.361			RPS13	0.417	5
RPS13	5.92	6		GAPDH	0.67	6		YWHAZ	0.47	6		GAPDH	0.427			YWHAZ	0.465	6
HSPCB	6.3	7		RPS13	0.68	7		SDHA	0.49	7		RPS13	0.443			HSPCB	0.491	7
TBP	8	8		TBP	0.71	8		TBP	0.52	8		TBP	0.491			TBP	0.519	8
SDHA	8.91	9		HMBS	0.77	9		HSPCB	0.54	9		HMBS	0.583			SDHA	0.556	9
HMBS	9.72	10		SDHA	0.8	10		PPIA	0.61	10		SDHA	0.62			HMBS	0.588	10
PPIA	10.74	11		PPIA	0.9	11		HMBS	0.62	11		PPIA	0.759			PPIA	0.631	11
HPRT1	12.24	12		HPRT1	0.94	12		B2M	0.72	12		HPRT1	0.81			HPRT1	0.68	12
B2M	12.74	13		B2M	1.01	13		HPRT1	0.78	13		B2M	0.894			B2M	0.731	13
Parental+HP+Lipofectamine
RefFinder				Delta Ct				BestKeeper				NormFinder				geNorm
Gene	Geomean of	Ranking		Gene	Average	Ranking		Gene	Average	Ranking		Gene	Stability	Ranking		Gene	Stability	Ranking
	ranking values				of STDEV				of STDEV				value				value
18S rRNA	1.41	1		ACTB	0.53	1		18S rRNA	0.19	1		ACTB	0.095	1		18S rRNA	0.304	1
ACTB	1.57	2		18S rRNA	0.57	2		ACTB	0.23	2		18S rRNA	0.27	2		PUM1	0.304	1
PUM1	2.78	3		YWHAZ	0.6	3		PUM1	0.25	3		YWHAZ	0.315	3		ACTB	0.326	3
YWHAZ	4.24	4		PUM1	0.61	4		GAPDH	0.28	4		HSPCB	0.349	4		RPS13	0.37	4
GAPDH	5.18	5		HSPCB	0.62	5		RPS13	0.34	5		PUM1	0.35	5		GAPDH	0.402	5
RPS13	5.6	6		GAPDH	0.64	6		YWHAZ	0.47	6		GAPDH	0.399	6		YWHAZ	0.452	6
HSPCB	5.96	7		RPS13	0.66	7		TBP	0.51	7		RPS13	0.444	7		HSPCB	0.478	7
TBP	7.74	8		TBP	0.69	8		SDHA	0.52	8		TBP	0.484	8		TBP	0.506	8
HMBS	9.24	9		HMBS	0.72	9		HSPCB	0.53	9		HMBS	0.534	9		HMBS	0.536	9
SDHA	9.46	10		SDHA	0.77	10		HMBS	0.56	10		SDHA	0.597	10		SDHA	0.567	10
PPIA	11	11		PPIA	0.9	11		PPIA	0.58	11		PPIA	0.769	11		PPIA	0.614	11
HPRT1	12.24	12		HPRT1	0.91	12		B2M	0.68	12		HPRT1	0.79	12		HPRT1	0.662	12
B2M	12.74	13		B2M	0.94	13		HPRT1	0.74	13		B2M	0.81	13		B2M	0.704	13

## Sheet: Basal breast cancer cells
Parental
RefFinder				Delta Ct				BestKeeper				NormFinder				GeNorm
Gene	Geomean of	Ranking		Gene	Average	Ranking		Gene	Average	Ranking		Gene	Stability	Ranking		Gene	Stability	Ranking
	ranking values				of STDEV				of STDEV				value				value
GAPDH	1.68	1		ACTB	0.5	1		18S rRNA	0.07	1		GAPDH	0.046	1		ACTB	0.093	1
ACTB	1.78	2		GAPDH	0.5	2		PUM1	0.07	2		ACTB	0.046	2		GAPDH	0.093	1
HMBS	3.71	3		HMBS	0.53	3		RPS13	0.26	3		HMBS	0.169	3		HMBS	0.134	3
PUM1	3.72	4		PUM1	0.59	4		GAPDH	0.32	4		PUM1	0.304	4		YWHAZ	0.217	4
18S rRNA	3.98	5		YWHAZ	0.63	5		ACTB	0.34	5		YWHAZ	0.374	5		HSPCB	0.306	5
YWHAZ	5.32	6		18S rRNA	0.65	6		SDHA	0.41	6		18S rRNA	0.426	6		PUM1	0.379	6
RPS13	6.26	7		HSPCB	0.7	7		HMBS	0.44	7		HSPCB	0.509	7		18S rRNA	0.425	7
HSPCB	7.21	8		RPS13	0.76	8		YWHAZ	0.56	8		RPS13	0.599	8		RPS13	0.485	8
SDHA	8.55	9		SDHA	0.8	9		PPIA	0.57	9		SDHA	0.628	9		TBP	0.533	9
TBP	9.74	10		TBP	0.83	10		TBP	0.6	10		TBP	0.681	10		PPIA	0.573	10
PPIA	10.22	11		PPIA	0.84	11		HSPCB	0.64	11		PPIA	0.697	11		SDHA	0.612	11
B2M	12	12		B2M	0.94	12		B2M	0.69	12		B2M	0.806	12		B2M	0.663	12
HPRT1	13	13		HPRT1	0.98	13		HPRT1	0.73	13		HPRT1	0.863	13		HPRT1	0.711	13
+HP
RefFinder				Delta Ct				BestKeeper				NormFinder				GeNorm
Gene	Geomean of	Ranking		Gene	Average	Ranking		Gene	Average	Ranking		Gene	Stability	Ranking		Gene	Stability	Ranking
	ranking values				of STDEV				of STDEV				value				value
ACTB	1.68	1		GAPDH	0.46	1		18S rRNA	0.07	1		ACTB	0.054	1		ACTB	0.141	1
GAPDH	1.78	2		ACTB	0.47	2		PUM1	0.11	2		GAPDH	0.07	2		GAPDH	0.141	1
PUM1	3.56	3		HMBS	0.48	3		RPS13	0.29	3		HMBS	0.123	3		HMBS	0.19	3
HMBS	3.57	4		PUM1	0.53	4		ACTB	0.33	4		PUM1	0.276	4		YWHAZ	0.239	4
18S rRNA	3.83	5		YWHAZ	0.56	5		GAPDH	0.34	5		YWHAZ	0.324	5		PUM1	0.315	5
YWHAZ	5.48	6		18S rRNA	0.59	6		HMBS	0.41	6		18S rRNA	0.396	6		18S rRNA	0.36	6
RPS13	6.45	7		HSPCB	0.64	7		SDHA	0.43	7		HSPCB	0.467	7		HSPCB	0.405	7
HSPCB	8.01	8		RPS13	0.68	8		PPIA	0.46	8		SDHA	0.537	8		RPS13	0.451	8
SDHA	8.21	9		SDHA	0.7	9		YWHAZ	0.54	9		RPS13	0.54	9		SDHA	0.489	9
TBP	10	10		TBP	0.74	10		TBP	0.61	10		TBP	0.61	10		TBP	0.524	10
PPIA	10.16	11		PPIA	0.75	11		B2M	0.62	11		PPIA	0.613	11		PPIA	0.554	11
B2M	11.74	12		B2M	0.79	12		HSPCB	0.65	12		B2M	0.667	12		B2M	0.59	12
HPRT1	13	13		HPRT1	0.9	13		HPRT1	0.73	13		HPRT1	0.801	13		HPRT1	0.637	13
+Lipofectamine
RefFinder				Delta Ct				BestKeeper				NormFinder				GeNorm
Gene	Geomean of	Ranking		Gene	Average	Ranking		Gene	Average	Ranking		Gene	Stability	Ranking		Gene	Stability	Ranking
	ranking values				of STDEV				of STDEV				value				value
PUM1	1.41	1		ACTB	0.53	1		PUM1	0.19	1		ACTB	0.122	1		18SrRNA	0.119	1
ACTB	1.86	2		PUM1	0.56	2		18S rRNA	0.2	2		PUM1	0.264	2		PUM1	0.119	1
18S rRNA	2.63	3		YWHAZ	0.58	3		GAPDH	0.26	3		YWHAZ	0.273	3		ACTB	0.287	3
YWHAZ	4.21	4		18S rRNA	0.6	4		ACTB	0.31	4		HMBS	0.346	4		GAPDH	0.331	4
GAPDH	4.36	5		HMBS	0.61	5		SDHA	0.37	5		GAPDH	0.371	5		YWHAZ	0.39	5
HMBS	5.57	6		GAPDH	0.62	6		RPS13	0.44	6		18S rRNA	0.372	6		HMBS	0.439	6
SDHA	7.11	7		HSPCB	0.67	7		YWHAZ	0.51	7		HSPCB	0.459	7		HSPCB	0.475	7
HSPCB	7.65	8		SDHA	0.73	8		HMBS	0.52	8		SDHA	0.561	8		SDHA	0.509	8
RPS13	8.13	9		RPS13	0.75	9		B2M	0.59	9		RPS13	0.578	9		RPS13	0.544	9
PPIA	10.49	10		PPIA	0.8	10		HSPCB	0.66	10		PPIA	0.648	10		TBP	0.581	10
TBP	10.98	11		TBP	0.81	11		PPIA	0.67	11		TBP	0.659	11		PPIA	0.614	11
B2M	11.17	12		B2M	0.9	12		TBP	0.67	12		B2M	0.765	12		B2M	0.658	12
HPRT1	13	13		HPRT1	0.91	13		HPRT1	0.75	13		HPRT1	0.784	13		HPRT1	0.697	13
Parental+HP+Lipofectamine
RefFinder				Delta Ct				BestKeeper				NormFinder				GeNorm
Gene	Geomean of	Ranking		Gene	Average	Ranking		Gene	Average	Ranking		Gene	Stability	Ranking		Gene	Stability	Ranking
	ranking values				of STDEV				of STDEV				value				value
PUM1	1.68	1		ACTB	0.49	1		18S rRNA	0.16	1		ACTB	0.106	1		18S rRNA | PUM1	0.131	1
ACTB	1.86	2		PUM1	0.53	2		PUM1	0.17	2		PUM1	0.262	2		18S rRNA | PUM1	0.131	1
18S rRNA	2.45	3		YWHAZ	0.55	3		GAPDH	0.29	3		HMBS	0.272	3		ACTB	0.284	3
GAPDH	4.16	4		HMBS	0.55	4		ACTB	0.31	4		YWHAZ	0.273	4		GAPDH	0.318	4
YWHAZ	4.68	5		GAPDH	0.55	5		RPS13	0.4	5		GAPDH	0.294	5		YWHAZ	0.376	5
HMBS	4.74	6		18S rRNA	0.58	6		SDHA	0.4	6		18S rRNA	0.372	6		HMBS	0.403	6
SDHA	7.44	7		HSPCB	0.64	7		HMBS	0.46	7		HSPCB	0.45	7		HSPCB	0.443	7
RPS13	7.77	8		SDHA	0.69	8		YWHAZ	0.51	8		SDHA	0.519	8		SDHA	0.476	8
HSPCB	8.01	9		RPS13	0.7	9		PPIA	0.57	9		RPS13	0.551	9		RPS13	0.509	9
PPIA	9.97	10		PPIA	0.75	10		B2M	0.58	10		PPIA	0.605	10		TBP	0.545	10
TBP	10.74	11		TBP	0.76	11		TBP	0.65	11		TBP	0.621	11		PPIA	0.574	11
B2M	11.47	12		B2M	0.82	12		HSPCB	0.66	12		B2M	0.693	12		B2M	0.612	12
HPRT1	13	13		HPRT1	0.88	13		HPRT1	0.74	13		HPRT1	0.771	13		HPRT1	0.653	13

## Sheet: ER+ breast cancer cells
Parental
RefFinder				Delta Ct				BestKeeper				NormFinder				GeNorm
Gene	Geomean of	Ranking		Gene	Average	Ranking		Gene	Average	Ranking		Gene	Stability	Ranking		Gene	Stability	Ranking
	ranking values				of STDEV				of STDEV				value				value
HSPCB	1.19	1		ACTB	0.35	1		HSPCB	0.03	1		HSPCB	0.056			ACTB	0.094	1
ACTB	1.41	2		HSPCB	0.36	2		ACTB	0.05	2		ACTB	0.087			HSPCB	0.094	1
18S rRNA	3	3		18S rRNA	0.36	3		18S rRNA	0.09	3		18S rRNA	0.131			18S rRNA	0.123	3
RPS13	4	4		RPS13	0.37	4		HMBS	0.15	4		RPS13	0.141			RPS13	0.15	4
B2M	5.48	5		B2M	0.41	5		RPS13	0.15	5		YWHAZ	0.191			B2M	0.173	5
HMBS	6.62	6		TBP	0.42	6		B2M	0.17	6		B2M	0.235			HMBS	0.21	6
TBP	6.74	7		YWHAZ	0.42	7		TBP	0.19	7		TBP	0.246			TBP	0.229	7
YWHAZ	6.88	8		HMBS	0.44	8		YWHAZ	0.2	8		HMBS	0.282			YWHAZ	0.257	8
GAPDH	9.24	9		GAPDH	0.48	9		PUM1	0.26	9		GAPDH	0.328			GAPDH	0.283	9
PUM1	9.74	10		PUM1	0.49	10		GAPDH	0.28	10		PUM1	0.348			PUM1	0.318	10
PPIA	11	11		PPIA	0.66	11		PPIA	0.36	11		PPIA	0.585			PPIA	0.371	11
SDHA	12	12		SDHA	0.72	12		SDHA	0.46	12		SDHA	0.668			SDHA	0.42	12
HPRT1	13	13		HPRT1	0.86	13		HPRT1	0.67	13		HPRT1	0.828			HPRT1	0.488	13
+HP
RefFinder				Delta Ct				BestKeeper				NormFinder				GeNorm
Gene	Geomean of	Ranking		Gene	Average	Ranking		Gene	Average	Ranking		Gene	Stability	Ranking		Gene	Stability	Ranking
	ranking values				of STDEV				of STDEV				value				value
18S rRNA	1.19	1		18S rRNA	0.39	1		ACTB	0.07	1		18S rRNA	0.05	1		18S rRNA	0.126	1
ACTB	2.45	2		RPS13	0.4	2		18S rRNA	0.14	2		RPS13	0.061	2		HSPCB	0.126	1
RPS13	2.45	3		ACTB	0.4	3		RPS13	0.16	3		ACTB	0.091	3		RPS13	0.154	3
HSPCB	3.13	4		HSPCB	0.41	4		TBP	0.17	4		HSPCB	0.115	4		ACTB	0.179	4
YWHAZ	5.38	5		HMBS	0.45	5		YWHAZ	0.17	5		YWHAZ	0.224	5		HMBS	0.204	5
HMBS	5.69	6		YWHAZ	0.45	6		HSPCB	0.18	6		HMBS	0.233	6		TBP	0.234	6
TBP	6.19	7		TBP	0.45	7		HMBS	0.2	7		TBP	0.257	7		YWHAZ	0.257	7
GAPDH	8	8		GAPDH	0.52	8		GAPDH	0.28	8		GAPDH	0.356	8		GAPDH	0.289	8
PUM1	9	9		PUM1	0.54	9		PUM1	0.3	9		PUM1	0.381	9		PUM1	0.326	9
PPIA	10.24	10		PPIA	0.67	10		B2M	0.41	10		PPIA	0.568	10		PPIA	0.383	10
B2M	10.74	11		B2M	0.73	11		PPIA	0.48	11		B2M	0.631	11		B2M	0.437	11
SDHA	12	12		SDHA	0.79	12		SDHA	0.58	12		SDHA	0.725	12		SDHA	0.489	12
HPRT1	13	13		HPRT1	0.82	13		HPRT1	0.61	13		HPRT1	0.762	13		HPRT1	0.539	13
+Lipofectamine
RefFinder				Delta Ct				BestKeeper				NormFinder				GeNorm
Gene	Geomean of	Ranking		Gene	Average	Ranking		Gene	Average	Ranking		Gene	Stability	Ranking		Gene	Stability	Ranking
	ranking values				of STDEV				of STDEV				value				value
RPS13	1.86	1		RPS13	0.44	1		ACTB	0.07	1		RPS13	0.031	1		18S rRNA	0.15	1
18S rRNA	2.06	2		18S rRNA	0.45	2		YWHAZ	0.15	2		ACTB	0.075	2		HSPCB	0.15	1
ACTB	2.21	3		ACTB	0.45	3		18S rRNA	0.19	3		18S rRNA	0.118	3		RPS13	0.195	3
HSPCB	3.16	4		HSPCB	0.49	4		RPS13	0.2	4		YWHAZ	0.213	4		ACTB	0.218	4
YWHAZ	4.43	5		TBP	0.49	5		HSPCB	0.21	5		HSPCB	0.228	5		TBP	0.261	5
TBP	5.48	6		YWHAZ	0.5	6		PUM1	0.26	6		TBP	0.235	6		HMBS	0.279	6
GAPDH	7.24	7		GAPDH	0.52	7		TBP	0.26	7		GAPDH	0.274	7		GAPDH	0.305	7
HMBS	7.67	8		HMBS	0.53	8		GAPDH	0.33	8		HMBS	0.325	8		YWHAZ	0.32	8
PUM1	8.45	9		PUM1	0.63	9		HMBS	0.36	9		PUM1	0.451	9		PUM1	0.369	9
PPIA	10	10		PPIA	0.68	10		PPIA	0.45	10		PPIA	0.551	10		PPIA	0.413	10
SDHA	11.49	11		HPRT1	0.86	11		SDHA	0.62	11		HPRT1	0.786	11		SDHA	0.479	11
HPRT1	11.72	12		SDHA	0.88	12		B2M	0.67	12		SDHA	0.808	12		HPRT1	0.539	12
B2M	12.74	13		B2M	0.98	13		HPRT1	0.69	13		B2M	0.901	13		B2M	0.607	13
Parental+HP+Lipofectamine
RefFinder				Delta Ct				BestKeeper				NormFinder				GeNorm
Gene	Geomean of	Ranking		Gene	Average	Ranking		Gene	Average	Ranking		Gene	Stability	Ranking		Gene	Stability	Ranking
	ranking values				of STDEV				of STDEV				value				value
18S rRNA	1.86	1		RPS13	0.42	1		ACTB	0.07	1		ACTB	0.069	1		18S rRNA	0.138	1
ACTB	1.86	2		18S rRNA	0.42	2		YWHAZ	0.15	2		18S rRNA	0.072	2		HSPCB	0.138	1
RPS13	2.45	3		ACTB	0.43	3		18S rRNA	0.17	3		RPS13	0.074	3		RPS13	0.178	3
HSPCB	3.13	4		HSPCB	0.46	4		RPS13	0.19	4		HSPCB	0.197	4		ACTB	0.201	4
YWHAZ	4.33	5		YWHAZ	0.48	5		HSPCB	0.23	5		YWHAZ	0.221	5		HMBS	0.24	5
TBP	5.73	6		TBP	0.48	6		TBP	0.23	6		TBP	0.249	6		TBP	0.262	6
HMBS	6.44	7		HMBS	0.5	7		HMBS	0.28	7		HMBS	0.276	7		YWHAZ	0.286	7
GAPDH	8.24	8		GAPDH	0.52	8		PUM1	0.3	8		GAPDH	0.318	8		GAPDH	0.307	8
PUM1	8.74	9		PUM1	0.6	9		GAPDH	0.31	9		PUM1	0.436	9		PUM1	0.351	9
PPIA	10	10		PPIA	0.67	10		PPIA	0.48	10		PPIA	0.55	10		PPIA	0.4	10
HPRT1	11.49	11		HPRT1	0.83	11		B2M	0.63	11		HPRT1	0.757	11		SDHA	0.465	11
SDHA	11.98	12		SDHA	0.85	12		HPRT1	0.64	12		SDHA	0.781	12		HPRT1	0.523	12
B2M	12.47	13		B2M	0.9	13		SDHA	0.65	13		B2M	0.813	13		B2M	0.58	13
